# Supplementary material for: The 79°N Glacier cavity modulates subglacial iron export to the NE Greenland Shelf
Source: Nat Commun. 2021 May 24;12:3030. doi: 10.1038/s41467-021-23093-0 (PMC8144390; doi:10.1038/s41467-021-23093-0)
Supplement: Supplementary file 3 — Source Data [file 41467_2021_23093_MOESM3_ESM.xlsx]

## Sheet: Fe, Mn, Co and Ra
Fe, Mn and Co data from PS100 (GN05), collected from the ucCTD and processed in a clean container on deck as per GEOTRACES protocols (Cutter et al., 2017). Method of analysis following Rapp et al. (2017); for more details see method section in the original manuscript and supplementary material.
*	Mean concentrations from different bottles at one depth (average)
station#	station_ID (cruise report)	Event#	Bottle N°	Depth [m]	Latitude	Longitude	Bot.Depth [m]	sFe [nM]	Std [nM]	Std [%]	dFe [nM]	Std [nM]	Std [%]	LpFe [nM]	Std [nM]	Std [%]	TdFe [nM]	Std [nM]	Std [%]	dMn [nM]	Std [nM]	Std [%]	LpMn [nM]	Std [nM]	Std [%]	dCo [nM]	Std [nM]	Std [%]	LpCo [nM]	Std [nM]	Std [%]
S1	22	241/1	1	464.1	79.5688	-19.518	-469	0.866885	0.0178448	2.0585	0.895644	0.0179238	2.00122	44.7393	2.44135	5.45684	551.593	6.62739	1.2015	0.679985	0.125954	18.5231	2.81224	0.153437	5.45606	0.0923857	0.00566156	6.12818	0.0591552	0.00323376	5.46656
S1	22	241/1	2	440	79.5688	-19.518	-469				0.860739	0.0164	1.90534	22.3174	1.18727	5.31993	423.442	6.21358	1.4674	0.632331	0.140388	22.2017	1.67001	0.0888294	5.31909	0.0891164	0.00389263	4.36803	0.030036	0.00160003	5.32706
S1	22	241/1	3	400.2	79.5688	-19.518	-469	0.798647	0.0184758	2.31338	1.37868	0.0304085	2.20562							0.713722	0.1428	20.0077				0.0951438	0.00554998	5.83326
S1	22	241/1	4	350.1	79.5688	-19.518	-469				1.16448	0.0220182	1.89082	18.0413	1.01159	5.60706	199.838	2.09415	1.04793	0.770767	0.14183	18.4011	1.3146	0.0736848	5.60512	0.101302	0.0037503	3.70211	0.0227826	0.00128368	5.63445
S1	22	241/1	5	299.9	79.5688	-19.518	-469	0.566263	0.00830682	1.46696	1.23507	0.0396504	3.21038				122.513	3.66803	2.99398	0.81309	0.151424	18.6232				0.104512	0.00806542	7.71724
S1	22	241/1	6	250.1	79.5688	-19.518	-469				0.910799	0.0393258	4.31773	15.8536	0.953755	6.01601	146.536	3.04634	2.07891	0.9108	0.00523762	0.575057	0.971651	0.0564982	5.81466	0.109914	0.00449401	4.08867	0.0191444	0.00115782	6.04784
S1	22	241/1	7	199.8	79.5688	-19.518	-469				1.25485	0.0249986	1.99216	95.3709	5.02585	5.2698	1026.82	25.4752	2.48098	1.37032	0.257501	18.7913	3.68297	0.192938	5.23865	0.134351	0.00532074	3.96032	0.12011	0.00640309	5.33103
S1	22	241/1	8	150	79.5688	-19.518	-469				1.4555	0.0473522	3.25332				130.538	2.54442	1.94919	1.32619	0.247693	18.677				0.139606	0.00786246	5.6319
S1	22	241/1	9	125.3	79.5688	-19.518	-469				1.52772	0.0474457	3.10565	7.31049	0.401387	5.49056	67.4968	0.59896	0.88739	1.6565	0.306153	18.4819	0.345501	0.018435	5.33572	0.146239	0.00524567	3.58704	0.00878974	0.000519913	5.91499
S1	22	241/1	10	99.7	79.5688	-19.518	-469	0.753189	0.0217386	2.8862	1.46075	0.0551641	3.77642							3.01668	0.593155	19.6625				0.207844	0.00773726	3.72262
S1	22	241/1	11	90.2	79.5688	-19.518	-469				1.13512	0.0350858	3.09093				55.7724	0.746186	1.33791	3.63652	0.66978	18.4182				0.25195	0.00956858	3.79781
S1	22	241/1	12	80.4	79.5688	-19.518	-469				1.34112	0.058269	4.34479				39.3002	1.44946	3.68819	2.84654	0.535846	18.8244				0.228577	0.0151848	6.64317
S1	22	241/1	13	70.1	79.5688	-19.518	-469	1.23648	0.0349384	2.82564	1.34445	0.0439922	3.27213	3.00292	0.155385	5.17446	28.2853	0.700881	2.4779	2.39517	0.458412	19.139	1.46863	0.0771884	5.2558	0.20763	0.0136075	6.55372	0.00959245	0.000495489	5.16541
S1	22	241/1	14	59.9	79.5688	-19.518	-469				1.21493	0.0457712	3.76739				29.1343	0.422494	1.45016	2.33027	0.44982	19.3033				0.208605	0.00824693	3.95337
S1	22	241/1	15	50.1	79.5688	-19.518	-469	1.47733	0.0341953	2.31467	2.10003	0.0896366	4.26835	1.58272	0.0833814	5.26824				2.39097	0.442319	18.4996	1.5682	0.0813974	5.1905	0.207571	0.0154312	7.43417	0.00892545	0.000465732	5.21802
S1	22	241/1	16	44.8	79.5688	-19.518	-469				1.26865	0.0257338	2.02843				17.2902	0.545887	3.1572	2.43414	0.462282	18.9916				0.212396	0.00898166	4.22873
S1	22	241/1	17	40.1	79.5688	-19.518	-469				1.42743	0.0182174	1.27624				16.418	0.528522	3.21916	2.84028	0.561409	19.766				0.219714	0.0197056	8.96876
S1	22	241/1	18	35.1	79.5688	-19.518	-469				1.32233	0.0160531	1.214				19.2417	0.804593	4.18151	3.29567	0.625379	18.9758				0.227298	0.0107514	4.73008
S1	22	241/1	19	30.1	79.5688	-19.518	-469	1.08047	0.0214217	1.98262	1.19581	0.0382168	3.19589							3.68463	0.725445	19.6884				0.230163	0.0147803	6.42164
S1	22	241/1	20	25.1	79.5688	-19.518	-469				2.32794	0.0556364	2.38994	1.6512	0.0873453	5.28982	28.9524	0.563492	1.94627	4.66844	0.84623	18.1266	1.09224	0.0566376	5.18544	0.24544	0.00888756	3.62107	0.00689591	0.000538892	7.81466
S1	22	241/1	21	19.9	79.5688	-19.518	-469	1.13152	0.0224319	1.98246	1.23366	0.0180493	1.46307				38.4334	1.70328	4.43175	4.91949	0.888132	18.0533				0.241873	0.0118423	4.89608
S1	22	241/1	22	15.1	79.5688	-19.518	-469				1.3051	0.0264893	2.02967				50.0084	0.432859	0.865573	4.83441	0.880942	18.2223				0.232565	0.0100637	4.32726
S1	22	241/1	23	10.2	79.5688	-19.518	-469				1.31923	0.0439463	3.33121							7.90495	1.53821	19.4589				0.262196	0.0228503	8.71497
S1	22	241/1	24	4.9	79.5688	-19.518	-469				1.48267	0.0681245	4.59473	9.45927	0.497989	5.26456	151.172	2.94995	1.95138	10.1955	2.14641	21.0526	2.92366	0.154041	5.26877	0.292761	0.0151346	5.16963	0.0272244	0.00144368	5.30289
S2	21	214/01	1	398.2	79.5495	-18.6882	-425	0.592952	0.0253568	4.27637	0.900411	0.0351083	3.89914	42.2443	2.28079	5.39905	559.459	30.9512	5.53234	0.473577	0.031453	6.64158	4.29146	0.22977	5.35413	0.0741517	0.00694025	9.35952	0.0651175	0.0035242	5.41207
S2	21	214/01	2	374.3	79.5495	-18.6882	-425	0.581828	0.0104885	1.80268	0.629252	0.0282175	4.48429							0.47198	0.0366624	7.76779				0.0699338	0.00277291	3.96504
S2	21	214/01	3	349.6	79.5495	-18.6882	-425				0.748944	0.0264681	3.53405	7.51732	0.411293	5.47127				0.931957	0.0444793	4.77268	1.41646	0.0797457	5.62994	0.0918251	0.00318554	3.46914	0.0140558	0.000822293	5.85023
S2	21	214/01	4	324.7	79.5495	-18.6882	-425	0.586059	0.0231132	3.94384	0.629242	0.0243407	3.86826				90.1364	2.89487	3.21165	0.494878	0.0258898	5.23155				0.0715047	0.00416532	5.82524
S2	21	214/01	5	299.3	79.5495	-18.6882	-425				0.567476	0.0234176	4.12662	8.36158	0.456314	5.45727	72.3916	2.25629	3.11679	0.483274	0.0291644	6.03475	1.39704	0.0762079	5.45494	0.0776703	0.00635465	8.18157	0.013408	0.00073269	5.46456
S2	21	214/01	6	274.4	79.5495	-18.6882	-425				0.681785	0.0129859	1.90469							0.570722	0.0372012	6.51827				0.0844198	0.010047	11.9012
S2	21	214/01	7	248.7	79.5495	-18.6882	-425				0.764419	0.0224498	2.93685	11.8359	0.633318	5.35082	105.908	1.75984	1.66167	0.674238	0.0392295	5.81835	1.12077	0.0599578	5.3497	0.0894848	0.00911031	10.1808	0.0165746	0.000887607	5.35523
S2	21	214/01	8	225.5	79.5495	-18.6882	-425				0.831116	0.0381747	4.59319				169.446	1.6801	0.991526	0.727463	0.0490503	6.74266				0.0935338	0.00811861	8.67987
S2	21	214/01	9	200.2	79.5495	-18.6882	-425				0.884175	0.0331068	3.74437	8.93558	0.474333	5.30836				0.765748	0.0517285	6.75529	0.743579	0.0394626	5.30712	0.0974032	0.00700985	7.19674	0.0114893	0.000610535	5.31395
S2	21	214/01	10	175.3	79.5495	-18.6882	-425				1.10056	0.0351216	3.19124				106.063	2.84996	2.68704	1.0536	0.0598451	5.68004				0.109013	0.0105697	9.69588
S2	21	214/01	11	150.1	79.5495	-18.6882	-425				1.25289	0.0550065	4.39037				110.026	1.38844	1.26192	2.12147	0.121685	5.73589				0.167945	0.017586	10.4712
S2	21	214/01	12	124.9	79.5495	-18.6882	-425				1.26483	0.0385631	3.04887	8.27687	0.451405	5.45382	83.5942	2.10907	2.52299	2.45691	0.111048	4.51983	0.456341	0.0248809	5.45226	0.173839	0.0130287	7.49467	0.010239	0.000559548	5.46488
S2	21	214/01	13	99.6	79.5495	-18.6882	-425	0.769713	0.0381754	4.95969	1.23141	0.03739	3.03636							3.56425	0.166001	4.65737				0.210284	0.0144769	6.88446
S2	21	214/01	14	75.4	79.5495	-18.6882	-425				1.21767	0.0294636	2.41967	7.11489	0.376479	5.29143	55.1077	1.9292	3.50078	3.6996	0.165696	4.47876	1.23584	0.0653719	5.28969	0.248633	0.0226864	9.12444	0.012696	0.000672324	5.29558
S2	21	214/01	15	59.5	79.5495	-18.6882	-425				1.21547	0.036744	3.02302				14.7959	0.486927	3.29095	1.56804	0.0832321	5.30802				0.176511	0.0191425	10.845
S2	21	214/01	16	50.3	79.5495	-18.6882	-425				1.15267	0.0324649	2.81649	1.79157	0.0971561	5.42295	14.1925	0.241459	1.70131	1.74743	0.0995113	5.69473	1.71671	0.092902	5.41163	0.186354	0.0168812	9.05866	0.00947091	0.00051372	5.42419
S2	21	214/01	17	39.6	79.5495	-18.6882	-425				1.17009	0.0441714	3.77504				9.66522	0.103565	1.07152	2.113	0.146653	6.94049				0.188198	0.0143266	7.61251
S2	21	214/01	18	29.4	79.5495	-18.6882	-425				1.11909	0.0365835	3.26905				10.7235	0.206623	1.92683	2.86189	0.143193	5.00346				0.199194	0.0152177	7.63961
S2	21	214/01	19	25.2	79.5495	-18.6882	-425				1.12234	0.0524966	4.67742	0.716559	0.0392738	5.48089	10.3927	0.284969	2.742	3.15588	0.143974	4.56207	1.16125	0.062737	5.40254	0.204617	0.0174227	8.51474	0.0054121	0.000295361	5.45743
S2	21	214/01	20+21*	19.9	79.5495	-18.6882	-425				1.0863	0.0705481	6.49434	0.726137	0.0388797	5.35432	12.5431	0.361161	2.87936	3.88118	0.266701	6.87164	1.05263	0.0560931	5.32886	0.211438	0.0217675	10.2949	0.0057546	0.000307679	5.34666
S2	21	214/01	22	14.7	79.5495	-18.6882	-425				1.00004	0.0420213	4.20196				18.8882	0.82175	4.35061							0.208142	0.0130107	6.25085
S2	21	214/01	23	9.6	79.5495	-18.6882	-425	0.867707	0.0234783	2.70578	0.99605	0.0541945	5.44094							4.29108	0.250472	5.83704				0.223445	0.0168599	7.54541
S2	21	214/01	24	4.8	79.5495	-18.6882	-425				1.22857	0.0782159	6.36642	7.29134	0.38506	5.28106	91.969	2.06792	2.2485	12.7105	0.687042	5.40533	4.51331	0.23808	5.27507	0.28015	0.0188465	6.72728	0.0261526	0.00138204	5.28451
S3	23	262/1	1	227	79.6383	-16.656	-237				0.907516	0.0455521	5.01943	4.47731	0.239002	5.33808	44.4691	0.875794	1.96944	0.930002	0.0504917	5.4292	0.823443	0.0439298	5.33489	0.0961283	0.00224039	2.33062	0.00718043	0.000383985	5.34767
S3	23	262/1	3	199.9	79.6383	-16.656	-237				0.866874	0.0449655	5.18709	4.7375	0.255257	5.38801	41.1629	0.381443	0.926667	0.875991	0.0605866	6.91634	0.70384	0.0378994	5.38465	0.102254	0.00382191	3.73765	0.00706371	0.000381434	5.39991
S3	23	262/1	5	174.8	79.6383	-16.656	-237				0.988922	0.0568925	5.75299	5.32522	0.285981	5.37032	45.6358	1.20562	2.64182	1.21079	0.0613755	5.06904	0.574496	0.0308368	5.36764	0.113133	0.00672403	5.94348	0.00738854	0.000397598	5.38128
S3	23	262/1	7	149.7	79.6383	-16.656	-237				1.0743	0.0518215	4.82376	4.44776	0.240889	5.41596	39.6722	1.2593	3.17428	2.28081	0.106713	4.67872	0.683629	0.0369987	5.4121	0.154773	0.00574492	3.71184	0.00713172	0.000387141	5.42844
S3	23	262/1	9	124.7	79.6383	-16.656	-237				0.880804	0.0420128	4.76983	2.66227	0.140882	5.29178	21.7846	0.413574	1.89846	1.47203	0.110084	7.47837	1.10946	0.0576205	5.19355	0.118202	0.00156202	1.32149	0.00710731	0.000368473	5.18442
S3	23	262/1	11	99.5	79.6383	-16.656	-237				1.07319	0.0511569	4.7668	1.65567	0.087627	5.29254	10.2205	0.143823	1.40719	1.31887	0.0642517	4.87171	1.33337	0.0701578	5.26171	0.134084	0.00346991	2.58787	0.00742491	0.000396925	5.34586
S3	23	262/1	13	74.8	79.6383	-16.656	-237				1.54308	0.0780026	5.05498	1.15828	0.0617141	5.32806	7.93621	0.167234	2.10723	1.38193	0.0831744	6.01871	1.3077	0.0701602	5.36516	0.163787	0.00834654	5.09596	0.00697971	0.000374787	5.36967
S3	23	262/1	15	50.2	79.6383	-16.656	-237				1.30962	0.0681401	5.20305	0.592897	0.0308557	5.20422	6.2709	0.0826849	1.31855	1.87089	0.0892354	4.76968	0.633398	0.0328428	5.18518	0.190057	0.00572365	3.01154	0.00291101	0.000155897	5.35542
S3	23	262/1	17	39.5	79.6383	-16.656	-237				1.20108	0.0732919	6.10218	0.389947	0.0204356	5.24062	4.70314	0.0976105	2.07543	2.1808	0.124992	5.73147	0.486156	0.0252921	5.20246	0.190984	0.00534845	2.80047	0.00214674	0.000128515	5.9865
S3	23	262/1	19	20	79.6383	-16.656	-237				1.01597	0.0563787	5.54925	0.211242	0.0111814	5.29317	2.78224	0.102807	3.69512				0.137841	0.00727221	5.27581	0.18809	0.00206374	1.09721	0.000751262	6.16732e-05	8.20927
S3	23	262/1	21	9.9	79.6383	-16.656	-237				0.953654	0.0466849	4.89536	0.572733	0.0310387	5.4194	6.31855	0.106832	1.69076				0.389106	0.0208843	5.36725	0.187414	0.00300794	1.60497	0.002049	0.000112196	5.47564
S4	24	274/02	1+2*	161.8	80.1493	-17.3808	-178	1.30853	0.0516205	3.94491	1.34879	0.0798742	5.92192	6.21522	0.323778	5.20944	86.5819	2.29053	2.6455	1.2285	0.0916758	7.4624	0.815477	0.0431503	5.29141	0.12259	0.0132526	10.8105	0.010043	0.000524681	5.22434
S4	24	274/02	3+4*	149.4	80.1493	-17.3808	-178	1.1658	0.0569918	4.88863	1.29573	0.0690272	5.32729	5.84806	0.310264	5.30542	83.8621	2.61443	3.11753	1.27785	0.117039	9.15899	0.80156	0.0424048	5.29028	0.122474	0.0140212	11.4484	0.00934715	0.000489567	5.23761
S4	24	274/02	5+6*	125.25	80.1493	-17.3808	-178	0.785878	0.0428044	5.44669	1.60144	0.115345	7.20261	5.6338	0.333825	5.92539	82.2963	2.52804	3.07188	1.64382	0.149827	9.11453	0.842741	0.04988	5.91878	0.143928	0.0121761	8.45982	0.00910258	0.000541488	5.94873
S4	24	274/02	7+8*	99.7	80.1493	-17.3808	-178				1.37364	0.103482	7.53344	5.18415	0.267989	5.16938	59.3976	1.91726	3.22785	1.72937	0.192812	11.1493	1.38656	0.0715589	5.16088	0.176716	0.010359	5.86192	0.0112621	0.000583609	5.18207
S4	24	274/02	9+10*	74.25	80.1493	-17.3808	-178	1.07298	0.0650349	6.06112	1.39299	0.122406	8.78731	2.69233	0.139623	5.18596	29.8306	0.504258	1.69041	1.72617	0.195315	11.3149	1.66637	0.086547	5.19373	0.195876	0.0101982	5.20647	0.00980868	0.000520085	5.30229
S4	24	274/02	11+12*	50.7	80.1493	-17.3808	-178	1.20782	0.0589825	4.88339	1.59995	0.152308	9.51954	3.23301	0.167156	5.17027	49.8484	1.15657	2.32017	3.08681	0.295109	9.56033	1.26991	0.0658239	5.18336	0.220409	0.0162032	7.35144	0.00786872	0.000414753	5.27091
S4	24	274/02	13+14*	39.8	80.1493	-17.3808	-178				2.53033	0.16111	6.36715				62.4547	1.88763	3.0224	4.19632	0.292899	6.97991				0.242123	0.0207905	8.58676
S4	24	274/02	15+16*	30.3	80.1493	-17.3808	-178	1.37239	0.0507691	3.69931	2.25676	0.149465	6.62298	3.93765	0.204035	5.18165	59.8298	1.50981	2.52351	6.03983	0.374116	6.19415	0.855771	0.0444445	5.1935	0.276776	0.0227294	8.21221	0.00540652	0.000322743	5.96952
S4	24	274/02	17+18*	25	80.1493	-17.3808	-178	1.40115	0.0367547	2.62318	2.72566	0.164648	6.04066				59.4915	1.09328	1.83771	8.07349	0.537386	6.65618				0.320221	0.0256211	8.00104
S4	24	274/02	19+20*	19.45	80.1493	-17.3808	-178	1.32112	0.0177536	1.34383	2.80454	0.180306	6.42909	3.99546	0.20646	5.16735	56.432	1.461	2.58895	9.52431	0.646468	6.78755	0.920674	0.0482459	5.24028	0.323053	0.0301973	9.34749	0.00462532	0.000293213	6.33929
S4	24	274/02	21+22*	15.15	80.1493	-17.3808	-178	1.26974	0.032891	2.59036	2.13244	0.179636	8.42397				59.2447	1.47101	2.48294	10.5903	1.28902	12.1717				0.338332	0.0184476	5.45252
S4	24	274/02	23+24*	9.85	80.1493	-17.3808	-178	2.2489	0.083954	3.73312	3.3544	0.187594	5.59246	5.60947	0.291777	5.20151	69.9685	2.48837	3.55641	10.6312	0.66116	6.21907	1.23908	0.0645542	5.20987	0.340196	0.0264903	7.78677	0.00650283	0.000357452	5.49688
S5	11	082/1	13	261	80.4483	-13.1942	-290				0.84994	0.0144592	1.7012	5.19312	0.270641	5.21153				0.668332	0.040857	6.11328	0.813334	0.0424428	5.21837	0.0917057	0.0033527	3.65594	0.0069327	0.000381884	5.50844
S5	11	082/1	15	225.4	80.4483	-13.1942	-290				0.856978	0.00579519	0.676236							0.712549	0.011549	1.6208				0.0858895	0.000392776	0.457304
S5	11	082/1	16	200.3	80.4483	-13.1942	-290				0.805749	0.00605826	0.75188	3.36615	0.178886	5.31427				0.728753	0.0195929	2.68855	0.632969	0.0343265	5.42309	0.0915493	0.00200011	2.18473	0.00472885	0.00026326	5.56711
S5	11	082/1	17	174.9	80.4483	-13.1942	-290				0.843697	0.0052008	0.616429							0.805201	0.00930583	1.15572				0.100274	0.000510443	0.509048
S5	11	082/1	18	149.4	80.4483	-13.1942	-290				0.710019	0.0103322	1.4552	3.16446	0.168058	5.31079				0.85027	0.00682901	0.803158	0.894561	0.0469393	5.24719	0.103359	0.0014051	1.35944	0.00664593	0.000345448	5.1979
S5	11	082/1	19	124.4	80.4483	-13.1942	-290				0.792282	0.0151624	1.91377							1.01907	0.0100672	0.987876				0.114718	0.00296756	2.58682
S5	11	082/1	20	100.2	80.4483	-13.1942	-290				0.847694	0.0101008	1.19157	2.29429	0.11976	5.21991				1.21936	0.0210446	1.72588	1.27771	0.0669169	5.23726	0.122847	0.00217449	1.77008	0.00800586	0.000428969	5.35819
S5	11	082/1	21	74.3	80.4483	-13.1942	-290				1.12914	0.0256331	2.27014	4.70363	0.243417	5.17509				1.4333	0.0320229	2.23421	3.13369	0.163513	5.2179	0.162989	0.000882968	0.541736	0.0189643	0.000982004	5.17817
S5	11	082/1	22	49.7	80.4483	-13.1942	-290				1.10194	0.000152449	0.0138346	2.27012	0.117779	5.1882				1.80005	0.0200666	1.11478	2.97734	0.155044	5.20746	0.199774	0.00328547	1.64459	0.0152184	0.000843331	5.54152
S5	11	082/1	23	29.6	80.4483	-13.1942	-290				1.40612	0.00587922	0.418116	2.59861	0.138507	5.33004				2.67999	0.0262001	0.97762	1.487	0.0785906	5.28518	0.204501	0.00491896	2.40535	0.00881814	0.000481003	5.45469
S5	11	082/1	24	10	80.4483	-13.1942	-290				1.15736	0.00359943	0.311004	6.32859	0.336919	5.32376				4.45733	0.0539231	1.20976	2.50549	0.136029	5.42923	0.224972	0.00504206	2.24119	0.0163763	0.00114225	6.975
S6	10	074/1	1	260.6	80.2185	-8.1443	-283				1.87128	4.554e-05	0.00243363	9.74017	0.510952	5.24582				0.736156	0.0222488	3.02229	1.27651	0.0664093	5.20241	0.0709406	0.00111809	1.5761	0.015481	0.000813845	5.25707
S6	10	074/1	2	224.1	80.2185	-8.1443	-283				1.01099	0.0178605	1.76664	10.573	0.54859	5.18859				0.678573	0.0161464	2.37946	0.902105	0.0478874	5.3084	0.0774147	0.000862388	1.11399	0.0107854	0.000559036	5.18326
S6	10	074/1	3	199.8	80.2185	-8.1443	-283				1.66511	0.00697624	0.418967	3.80639	0.198829	5.22356				0.714776	0.0126465	1.7693	0.583726	0.0320136	5.48435	0.0852391	0.00152993	1.79487	0.0050479	0.000271337	5.37524
S6	10	074/1	4	175.2	80.2185	-8.1443	-283				0.912681	0.00120997	0.132573	3.84034	0.201075	5.23585				0.704404	0.0174941	2.48353	0.60833	0.0323454	5.31708	0.0836703	0.00132536	1.58402	0.00491957	0.000254688	5.17703
S6	10	074/1	5	150.8	80.2185	-8.1443	-283				0.729469	0.0123607	1.69448	3.03424	0.158466	5.2226				0.768989	0.019208	2.49782	0.631063	0.0329196	5.21653	0.0920441	0.003596	3.90682	0.00477336	0.000247281	5.18043
S6	10	074/1	6	125.6	80.2185	-8.1443	-283				0.9847	0.0254799	2.58758	2.59785	0.134336	5.17106				0.844425	0.0213469	2.52798	0.677811	0.0352559	5.20144	0.0925075	0.00307862	3.32797	0.00492599	0.000276442	5.61191
S6	10	074/1	7	100.4	80.2185	-8.1443	-283				0.776777	0.00215142	0.276968	3.83545	0.199817	5.20975				0.920733	0.011199	1.21632	0.770335	0.0398292	5.17038	0.103165	0.00153487	1.48778	0.00558392	0.000311955	5.58666
S6	10	074/1	8	75	80.2185	-8.1443	-283				1.34024	0.0190157	1.41883	4.84756	0.257001	5.30166				1.39279	0.029809	2.14024	0.944651	0.0491794	5.20609	0.115359	0.00199162	1.72646	0.00589616	0.000309557	5.25015
S6	10	074/1	9	49.9	80.2185	-8.1443	-283				1.21974	0.0337597	2.76778	0.718396	0.0373995	5.20597				1.67943	0.0826256	4.91988	1.42363	0.0735382	5.16556	0.137198	0.00981255	7.15212	0.00700343	0.000368386	5.26008
S6	10	074/1	10	29.9	80.2185	-8.1443	-283				1.43057	0.0307279	2.14795	0.103697	0.00552844	5.33135				3.92773	0.194799	4.95958	0.0522263	0.00270555	5.18044	0.179762	0.00644042	3.58275	0.000220682	2.11716e-05	9.59371
S6	10	074/1	11-13*	9.4	80.2185	-8.1443	-283				1.3274	0.0615243	4.63493	0.30292	0.0159145	5.25369				5.00961	0.393178	7.84847	0.12536	0.00647924	5.16849	0.202112	0.0172691	8.54434	0.000771275	4.31435e-05	5.59379
S7	9	056/1	1	2480.8	80.3258	-4.0093	-2544				1.45663	0.0397579	2.72944							0.441031	0.0186258	4.22325				0.0597823	0.0043544	7.28375
S7	9	056/1	2	2430	80.3258	-4.0093	-2544				1.31095	0.0282081	2.15173							0.409706	0.023477	5.73021				0.0609509	0.00471299	7.73243
S7	9	056/1	3	2000	80.3258	-4.0093	-2544				1.19159	0.026154	2.19489							0.288385	0.0139313	4.83081				0.0554346	0.00350668	6.32579
S7	9	056/1	4	1749.9	80.3258	-4.0093	-2544				0.893938	0.0220802	2.46999							0.331514	0.0147661	4.45414				0.0583393	0.00558678	9.57636
S7	9	056/1	5	1500.1	80.3258	-4.0093	-2544				0.987199	0.0216901	2.19714							0.320408	0.0111474	3.47914				0.0665258	0.0071022	10.6759
S7	9	056/1	6	1250.5	80.3258	-4.0093	-2544				0.63589	0.0229218	3.60467							0.301898	0.0114415	3.78987				0.0693924	0.0047168	6.79729
S7	9	056/1	7	1000.2	80.3258	-4.0093	-2544				1.13665	0.0367665	3.23462							0.321513	0.0230225	7.16067				0.0750336	0.00758576	10.1098
S7	9	056/1	9	600.4	80.3258	-4.0093	-2544				1.28537	0.0463021	3.60223							0.30703	0.0261359	8.5125				0.0681575	0.00582691	8.54919
S7	9	056/1	10	500.4	80.3258	-4.0093	-2544				0.822287	0.0326086	3.9656							0.261382	0.0165486	6.33117				0.0617601	0.00615745	9.96995
S7	9	056/1	11	400.5	80.3258	-4.0093	-2544				0.660318	0.025529	3.86618							0.294585	0.0153994	5.2275				0.0647821	0.00477652	7.37321
S7	9	056/1	13	250.4	80.3258	-4.0093	-2544				3.04398	0.148199	4.8686							0.205433	0.015116	7.35809				0.0649316	0.00594156	9.15049
S7	9	056/1	15	200	80.3258	-4.0093	-2544				1.125	0.0197282	1.75362							0.486366	0.0138477	2.84719				0.0785158	0.00235435	2.99857
S7	9	056/1	16	174.4	80.3258	-4.0093	-2544				0.626929	0.0161186	2.57104							0.593341	0.0109432	1.84434				0.0786103	0.00153281	1.94989
S7	9	056/1	17	149.8	80.3258	-4.0093	-2544				0.824724	0.0162286	1.96776							0.844369	0.0100788	1.19365				0.112622	0.00519687	4.61443
S7	9	056/1	18	125.3	80.3258	-4.0093	-2544				0.357925	0.0146357	4.08905							1.02775	0.0183127	1.78183				0.0846493	0.00147731	1.74521
S7	9	056/1	19	99.6	80.3258	-4.0093	-2544				0.416918	0.022462	5.38764							1.20338	0.0270991	2.25192				0.0919713	0.00560651	6.09593
S7	9	056/1	20	74.8	80.3258	-4.0093	-2544				0.687178	0.0174363	2.53737							1.29293	0.00530115	0.41001				0.101281	0.0016499	1.62903
S7	9	056/1	21	49.3	80.3258	-4.0093	-2544				0.918322	0.0275103	2.99571							1.90752	0.0206705	1.08363				0.125593	0.00154766	1.23228
S7	9	056/1	22	35.1	80.3258	-4.0093	-2544				0.999972	0.0331549	3.31558							1.4072	0.0126088	0.896019				0.141189	0.00415348	2.94179
S7	9	056/1	23	24.9	80.3258	-4.0093	-2544				1.23342	0.0597181	4.84165							1.81643	0.0779682	4.29239				0.14295	0.0099601	6.96755
S7	9	056/1	24	9.8	80.3258	-4.0093	-2544				2.49321	0.0977248	3.91963							4.57915	0.207032	4.52119				0.193939	0.00783452	4.03968
S8	17	135/01	1	302.5	76.8015	-8.6147	-351				0.488496	0.0181881	3.72329							0.577608	0.0203576	3.52447				0.0831044	0.00617254	7.42746
S8	17	135/01	2	249.2	76.8015	-8.6147	-351				0.57632	0.0300965	5.22219							0.607	0.00244925	0.403501				0.0854239	0.00978955	11.46
S8	17	135/01	3	200.1	76.8015	-8.6147	-351				0.58834	0.0224919	3.82294							0.595481	0.00405265	0.680567				0.0878064	0.00885545	10.0852
S8	17	135/01	4	149.8	76.8015	-8.6147	-351				0.582115	0.0282485	4.85273							0.989568	0.00594123	0.600386				0.0960157	0.00677802	7.05929
S8	17	135/01	5	124.4	76.8015	-8.6147	-351				0.549921	0.0253406	4.60805							1.03844	0.00814747	0.784591				0.107288	0.00573196	5.34261
S8	17	135/01	6	99.7	76.8015	-8.6147	-351				0.766741	0.0550535	7.18019							0.986801	0.0304464	3.08537				0.0995648	0.00663305	6.66204
S8	17	135/01	7	74.7	76.8015	-8.6147	-351				0.564114	0.0254551	4.51241							1.19857	0.00183822	0.153368				0.100117	0.00561525	5.60869
S8	17	135/01	8	49.7	76.8015	-8.6147	-351				0.605221	0.0263985	4.36179							1.32572	0.00304083	0.229372				0.086649	0.00806145	9.30357
S8	17	135/01	9	40	76.8015	-8.6147	-351				0.627527	0.0269738	4.29843							2.02021	0.00511399	0.253141				0.112492	0.00659996	5.86705
S8	17	135/01	10	35	76.8015	-8.6147	-351				0.701034	0.0396018	5.64907							2.218	0.0180503	0.813811				0.122695	0.00882422	7.192
S8	17	135/01	11	19.5	76.8015	-8.6147	-351				0.839243	0.0501284	5.97305							2.92654	0.0980326	3.34978				0.17838	0.0087611	4.91147
S8	17	135/01	12-15*	9.7	76.8015	-8.6147	-351				0.753922	0.0759215	10.0702							4.2339	0.040306	0.742206				0.14792	0.0204058	13.7952
S9	18	165/01	1	450.7	77.8667	-14.801	-466				0.705291	0.0290923	4.12487				60.3657	1.66699	2.76149	1.2226	0.0309575	2.5321				0.0741663	0.00210227	2.83454
S9	18	165/01	2	425	77.8667	-14.801	-466				0.582137	0.0253334	4.35179							0.962087	0.0283176	2.94335				0.0754413	0.0050641	6.71264
S9	18	165/01	3	400.1	77.8667	-14.801	-466				0.555803	0.0338207	6.08501				32.4541	0.543427	1.67445	0.662861	0.0239058	3.60646				0.0720215	0.00501427	6.96218
S9	18	165/01	4	374.9	77.8667	-14.801	-466				0.597686	0.0233411	3.90525				26.6669	0.733335	2.74998	0.522578	0.0213404	4.08367				0.0741663	0.00259259	3.49565
S9	18	165/01	5	350	77.8667	-14.801	-466				0.609986	0.0247698	4.06072				20.9435	0.501902	2.39645	0.496567	0.0159821	3.21852				0.0804816	0.00258117	3.20716
S9	18	165/01	6	324.7	77.8667	-14.801	-466				0.554931	0.0186254	3.35634							0.518362	0.0150916	2.9114				0.0778244	0.00875721	11.2525
S9	18	165/01	7	299.7	77.8667	-14.801	-466				0.605163	0.0282588	4.66961				24.2031	0.411763	1.70128	0.592323	0.0577821	9.75515				0.0880408	0.00536779	6.09694
S9	18	165/01	8	275.1	77.8667	-14.801	-466				0.69279	0.0273032	3.94106				19.1421	0.353174	1.84501	0.612644	0.0729434	11.9063				0.0871295	0.00709292	8.14066
S9	18	165/01	9	249.9	77.8667	-14.801	-466				0.781724	0.0351653	4.49843							0.662639	0.0742017	11.1979				0.092588	0.0109527	11.8296
S9	18	165/01	10	224.4	77.8667	-14.801	-466				0.705341	0.0308237	4.37005				28.272	0.994931	3.51914	0.838857	0.0960868	11.4545				0.0988545	0.00826851	8.36433
S9	18	165/01	11	200.2	77.8667	-14.801	-466				0.666521	0.0291839	4.37854				35.134	0.351361	1.00006	1.14215	0.117487	10.2865				0.109583	0.00841788	7.68174
S9	18	165/01	12	174.6	77.8667	-14.801	-466				1.05088	0.0563097	5.35832				27.9095	0.82126	2.94258	1.90419	0.235647	12.3752				0.110023	0.00966805	8.78728
S9	18	165/01	13	149.8	77.8667	-14.801	-466				1.00499	0.044341	4.41208				19.7335	0.512401	2.59661	1.39146	0.176058	12.6527				0.119736	0.0117857	9.84314
S9	18	165/01	15	99.6	77.8667	-14.801	-466				1.26976	0.0628459	4.94942				13.246	0.412195	3.11185	1.37107	0.158924	11.5912				0.145024	0.0174242	12.0148
S9	18	165/01	16	89.8	77.8667	-14.801	-466				1.21921	0.0600131	4.9223				7.36704	0.172599	2.34286	1.69306	0.193668	11.4389				0.154167	0.0189089	12.2652
S9	18	165/01	17	79.5	77.8667	-14.801	-466				1.34682	0.0713873	5.30044				6.35239	0.240754	3.78999	2.00348	0.249837	12.4702				0.167291	0.0122965	7.35035
S9	18	165/01	18	69.5	77.8667	-14.801	-466				1.47718	0.0716334	4.84933							1.97123	0.216224	10.969				0.188264	0.0138836	7.37451
S9	18	165/01	19	60.3	77.8667	-14.801	-466				1.4548	0.0917841	6.30907				4.54471	0.126887	2.79198	1.99352	0.244162	12.2478				0.194727	0.0177322	9.10621
S9	18	165/01	20	50.4	77.8667	-14.801	-466				1.25765	0.0594971	4.7308				2.92516	0.0949089	3.24458	2.36148	0.13206	5.59226				0.20799	0.0183132	8.80486
S9	18	165/01	21	40.1	77.8667	-14.801	-466				1.08316	0.0527588	4.87081				2.25881	0.0578658	2.56178	2.83074	0.153432	5.42022				0.206627	0.0170979	8.27475
S9	18	165/01	22	30	77.8667	-14.801	-466				0.822932	0.0733661	8.9152							3.23	0.165585	5.12646				0.200877	0.0247447	12.3183
S9	18	165/01	23	20.1	77.8667	-14.801	-466				0.887386	0.0573483	6.46261				3.63302	0.0986537	2.71547	3.98003	0.229573	5.76812				0.183643	0.0207287	11.2875
S9	18	165/01	24	10.3	77.8667	-14.801	-466				0.952064	0.0483063	5.07385							4.26925	0.299121	7.00641				0.178861	0.0142162	7.94817
S10	19	189/01	1	379.6	79.1955	-17.105	-398				0.674295	0.025733	3.81627	7.0843	0.382455	5.39862	79.735	1.96992	2.47059	0.844496	0.0571804	6.77095	1.89947	0.102497	5.39611	0.0799677	0.00616181	7.70538	0.0150762	0.000814628	5.40339
S10	19	189/01	2	375.2	79.1955	-17.105	-398				0.52917	0.0177875	3.3614							0.603393	0.0485088	8.03933				0.0759586	0.00404303	5.32268
S10	19	189/01	3	349.9	79.1955	-17.105	-398				0.557765	0.0206546	3.7031				56.7619	1.93337	3.4061	0.649515	0.0444984	6.85103				0.0785341	0.00495464	6.30889
S10	19	189/01	4	325.1	79.1955	-17.105	-398				0.556295	0.0198404	3.56652	3.12266	0.174378	5.58428	23.9851	0.473385	1.97366	0.591796	0.0385808	6.51928	1.08037	0.0602412	5.57597	0.0807209	0.00614777	7.61608	0.00710635	0.000397941	5.5998
S10	19	189/01	5	300.3	79.1955	-17.105	-398				0.581308	0.0243128	4.18243	3.16158	0.166629	5.27042	24.4607	0.814664	3.33051	0.47696	0.0372626	7.81254	0.998892	0.0526072	5.26655	0.0846692	0.00447537	5.28571	0.00642129	0.000338919	5.27806
S10	19	189/01	6	275.8	79.1955	-17.105	-398				0.592953	0.0203806	3.43712				20.8708	0.401358	1.92306	0.505293	0.0337337	6.67606				0.0837945	0.00548597	6.54693
S10	19	189/01	7	250.6	79.1955	-17.105	-398				0.781853	0.0320227	4.09574	6.1531	0.337062	5.47793				0.774196	0.0518144	6.69267	0.640587	0.0350715	5.4749	0.101556	0.00597414	5.88261	0.00814217	0.000447152	5.4918
S10	19	189/01	8	225	79.1955	-17.105	-398				0.843629	0.0350155	4.15058							0.794946	0.0542306	6.82192				0.11409	0.00669708	5.86997
S10	19	189/01	9	199.9	79.1955	-17.105	-398				1.05222	0.0366011	3.47847	7.15564	0.395161	5.52238	53.2794	1.52128	2.85528	0.99047	0.0744884	7.52052	0.512083	0.0282663	5.51986	0.11334	0.00726178	6.40707	0.00907382	0.000502344	5.53619
S10	19	189/01	10	174.7	79.1955	-17.105	-398				1.10186	0.0379901	3.44782				59.7518	1.08056	1.80842	1.18488	0.0842059	7.10668				0.129801	0.00688584	5.3049
S10	19	189/01	11	149.5	79.1955	-17.105	-398				0.744549	0.0279164	3.74944	2.49854	0.135007	5.40343	18.665	0.448646	2.40368	0.788213	0.0592512	7.51716	0.85101	0.0459118	5.39497	0.103779	0.0061203	5.89744	0.00583242	0.000315882	5.41596
S10	19	189/01	12	135.2	79.1955	-17.105	-398				0.71003	0.0345601	4.86742				13.7116	0.364337	2.65714	0.966808	0.0760952	7.87077				0.109938	0.00846442	7.69924
S10	19	189/01	13	120	79.1955	-17.105	-398				0.919858	0.0397422	4.32047							0.968811	0.0610057	6.29697				0.107727	0.00950346	8.82177
S10	19	189/01	14	110.2	79.1955	-17.105	-398				0.84222	0.0303816	3.60733				10.7795	0.249936	2.31862	1.14297	0.0799084	6.99131				0.124578	0.00699129	5.612
S10	19	189/01	15	100.3	79.1955	-17.105	-398				0.934302	0.0351613	3.76337	1.34364	0.0732893	5.45453	9.45719	0.19041	2.01339	1.1746	0.0403899	3.43862	1.35987	0.0739564	5.43851	0.129315	0.00812257	6.28122	0.00706494	0.000385515	5.45673
S10	19	189/01	16	90.1	79.1955	-17.105	-398				1.05753	0.0440052	4.16115				9.46488	0.171406	1.81097	1.21953	0.051264	4.20359				0.132056	0.00610422	4.62246
S10	19	189/01	17	80.4	79.1955	-17.105	-398				1.15933	0.0413585	3.56744				7.69399	0.221579	2.87989	1.41518	0.0432034	3.05286				0.145818	0.00743888	5.10147
S10	19	189/01	18	69.8	79.1955	-17.105	-398				1.20587	0.0644005	5.34057	1.13662	0.0597134	5.25361				1.40813	0.0928202	6.59176	1.19569	0.0626714	5.24145	0.166537	0.00919095	5.51887	0.00573939	0.000301589	5.25472
S10	19	189/01	19	60.2	79.1955	-17.105	-398				1.27242	0.0426996	3.35579				6.73578	0.194494	2.88747	1.59182	0.0389752	2.44846				0.173939	0.0063697	3.66202
S10	19	189/01	20	50.2	79.1955	-17.105	-398				1.22109	0.0429852	3.52022	0.63655	0.0376771	5.91896	4.74643	0.0539175	1.13596	1.66552	0.0680484	4.08571	0.947165	0.0554253	5.85171	0.177371	0.00908677	5.12303	0.00442661	0.000261731	5.91266
S10	19	189/01	21	39.8	79.1955	-17.105	-398				1.29966	0.0470955	3.62367				4.44675	0.107994	2.42862	1.87509	0.03993	2.1295				0.190729	0.00606359	3.17917
S10	19	189/01	22	29.5	79.1955	-17.105	-398				1.02128	0.0349945	3.42654							2.23531	0.0487366	2.1803				0.197139	0.00710412	3.60361
S10	19	189/01	23	19.6	79.1955	-17.105	-398				0.902037	0.036622	4.05992				2.68797	0.103058	3.83403	2.98042	0.0603525	2.02496				0.186213	0.00473792	2.54436
S10	19	189/01	24	9.3	79.1955	-17.105	-398				1.15117	0.0433076	3.76206	0.167575	0.00904102	5.39522				3.96972	0.115194	2.90181	0.383086	0.0201775	5.26709	0.204098	0.00675074	3.3076	0.00191254	0.000101758	5.32058
S11	20	202/01	1	355.6	79.2873	-18.0978	-362				2.39521	0.0377791	1.57728				159.304	3.55907	2.23413	0.563071	0.0045045	0.799987				0.0739176	0.00450432	6.09371
S11	20	202/01	2	300.3	79.2873	-18.0978	-362				0.644037	0.0113652	1.76467				31.266	0.639479	2.04528	0.57422	0.0072998	1.27125				0.0950341	0.00744643	7.83553
S11	20	202/01	3	250.5	79.2873	-18.0978	-362				0.765165	0.0151726	1.98292				30.7953	0.613453	1.99204	0.730827	0.0252621	3.45664				0.0911853	0.00795837	8.72769
S11	20	202/01	4	200.3	79.2873	-18.0978	-362				1.05766	0.00774667	0.732436				54.8779	0.967873	1.76369	1.09749	0.0134534	1.22584				0.107569	0.00769883	7.15712
S11	20	202/01	5	175.4	79.2873	-18.0978	-362				1.21486	0.0429755	3.53747				63.5433	1.31223	2.0651	1.26485	0.0376661	2.9779				0.119438	0.0124617	10.4337
S11	20	202/01	6	150.3	79.2873	-18.0978	-362				0.968107	0.034227	3.53546				44.4601	0.784392	1.76426	1.23521	0.0318605	2.57935				0.113269	0.00820525	7.24402
S11	20	202/01	7	125.4	79.2873	-18.0978	-362				1.12019	0.0451389	4.02957				60.897	1.34242	2.20441	1.9549	0.0405395	2.07373				0.135197	0.00787794	5.827
S11	20	202/01	8	100.4	79.2873	-18.0978	-362				0.853622	0.032791	3.84139				15.0784	0.293834	1.94871	1.27397	0.00936616	0.735192				0.115017	0.0081093	7.05053
S11	20	202/01	9	80.2	79.2873	-18.0978	-362				1.26674	0.0543122	4.28757				38.8376	0.884853	2.27834	2.12873	0.0105448	0.495357				0.156002	0.00844776	5.41517
S11	20	202/01	10	60.5	79.2873	-18.0978	-362				1.07871	0.0363205	3.36704				14.8812	0.226068	1.51915	1.84399	0.0102546	0.556111				0.216104	0.0162657	7.52679
S11	20	202/01	11+12*	45.3	79.2873	-18.0978	-362				1.13441	0.0482203	4.25068				11.4829	0.419287	3.6514	1.87643	0.0539374	2.87448				0.21916	0.028306	12.9157
S11	20	202/01	14	39.4	79.2873	-18.0978	-362				2.64388	0.0582676	2.20387				7.77046	0.30668	3.94675	2.04034	0.0397591	1.94865				0.222421	0.0142704	6.41594
S11	20	202/01	15	36.8	79.2873	-18.0978	-362				1.48879	0.0354124	2.3786				7.37584	0.245506	3.32852							0.214505	0.0163041	7.60082
S11	20	202/01	16	34.2	79.2873	-18.0978	-362				1.38547	0.0908479	6.5572				9.02714	0.212311	2.35192	2.2905	0.0320683	1.40006				0.222991	0.016203	7.26622
S11	20	202/01	17+18*	28	79.2873	-18.0978	-362				1.47111	0.133784	9.09409				15.801	0.682082	4.3167	3.07176	0.0492288	1.60262				0.241941	0.0227685	9.4108
S11	20	202/01	19	25.1	79.2873	-18.0978	-362				1.30083	0.0787516	6.05395				15.4921	0.262545	1.6947	2.99898	0.0191149	0.637382				0.235709	0.0159957	6.78621
S11	20	202/01	20	21.8	79.2873	-18.0978	-362				1.46783	0.093241	6.35231				16.6562	0.244999	1.47092							0.249451	0.0177591	7.11926
S11	20	202/01	21	18.9	79.2873	-18.0978	-362				1.71585	0.0952527	5.55135				16.7215	0.542037	3.24156	3.29453	0.0480333	1.45797				0.238649	0.0180555	7.5657
S11	20	202/01	22	15.9	79.2873	-18.0978	-362				1.42692	0.0700374	4.90829				16.1654	0.370347	2.29099	3.53806	0.0248625	0.702715				0.252786	0.016513	6.53243
S11	20	202/01	23	12.6	79.2873	-18.0978	-362				1.41527	0.0712587	5.03498				15.7245	0.242556	1.54253	3.90563	0.0451462	1.15593				0.256859	0.0164092	6.38842
S11	20	202/01	24	9.9	79.2873	-18.0978	-362				2.52797	0.11717	4.63493				15.9889	0.291243	1.82154							0.258556	0.0195801	7.57286
S12	12	090/1	1	175.7	78.8308	-11.9952	-202				0.86798	0.0159988	1.84322	16.1079	0.843086	5.23401				1.00063	0.05849	5.84532	2.76203	0.146911	5.31894	0.13283	0.0042172	3.17488	0.0154306	0.000864998	5.60571
S12	12	090/1	2	149.9	78.8308	-11.9952	-202				0.914824	0.0367353	4.01556	3.53764	0.182977	5.1723				1.08034	0.0871919	8.07079	1.05102	0.0545879	5.19379	0.130201	0.00178182	1.36852	0.00517552	0.000285385	5.51412
S12	12	090/1	3	124.9	78.8308	-11.9952	-202				1.63264	0.0309212	1.89394	4.67898	0.242917	5.19165				1.00163	0.046796	4.67199	1.64519	0.085213	5.17951	0.166823	0.00250694	1.50275	0.00847329	0.000438253	5.17217
S12	12	090/1	4	99.7	78.8308	-11.9952	-202				1.26662	0.0258143	2.03805	4.20826	0.217442	5.16702				1.05975	0.0438773	4.14037	1.55828	0.0806096	5.17298	0.164319	0.000553653	0.336938	0.00823108	0.000430645	5.23194
S12	12	090/1	5	75	78.8308	-11.9952	-202				1.41316	0.0270336	1.91299	4.4099	0.251393	5.70064				1.41732	0.0725208	5.11675	2.46354	0.128193	5.20361	0.29309	0.00701207	2.39246	0.0120924	0.000630677	5.21549
S12	12	090/1	6	50.5	78.8308	-11.9952	-202				1.50981	0.0277879	1.84049	2.24955	0.119093	5.2941				1.84014	0.0891049	4.84228	1.00861	0.0526613	5.22119	0.261537	0.00273374	1.04526	0.00514803	0.000274138	5.3251
S12	12	090/1	7	38.2	78.8308	-11.9952	-202				1.34724	0.0247022	1.83353	2.07925	0.108029	5.19557				2.10928	0.0955923	4.53199	0.723082	0.0375558	5.19386	0.251169	0.000327932	0.130563	0.00401472	0.000223573	5.56883
S12	12	090/1	8	30.1	78.8308	-11.9952	-202				1.23542	0.0293565	2.37624	0.849497	0.0441016	5.19149				2.34399	0.0939053	4.00622	0.46897	0.0244775	5.21942	0.245539	0.00150707	0.61378	0.00229255	0.000138326	6.0337
S12	12	090/1	9	20.2	78.8308	-11.9952	-202				1.20201	0.0565527	4.70485	0.538036	0.0299892	5.57382				2.79504	0.10803	3.86507	0.250852	0.0141444	5.63855	0.229192	0.00441086	1.92453	0.00134641	7.11014e-05	5.28082
S12	12	090/1	10	9.9	78.8308	-11.9952	-202				1.4458	0.0487258	3.37016	0.55113	0.028806	5.22671				2.97115	0.121029	4.07349	0.211991	0.0111032	5.23756	0.252428	0.00483388	1.91495	0.00145837	8.01872e-05	5.49841
S13	13	094/1	15+16*	151.2	78.6778	-7.9483	-170				1.03392	0.1514	14.6433							1.07241	0.120873	11.2712				0.118439	0.00365982	3.09004
S13	13	094/1	17	124.7	78.6778	-7.9483	-170				1.28054	0.0578605	4.51843							1.03592	0.106917	10.3209				0.121569	0.0174144	14.3247
S13	13	094/1	18	99.9	78.6778	-7.9483	-170				0.669064	0.0279409	4.17612							1.22902	0.0922756	7.50807				0.133568	0.0195138	14.6097
S13	13	094/1	19	74.6	78.6778	-7.9483	-170				0.977407	0.0489918	5.01243							1.39259	0.0954726	6.85578				0.141458	0.0223087	15.7705
S13	13	094/1	20	50.3	78.6778	-7.9483	-170				1.07154	0.0621078	5.79613							2.04694	0.182784	8.92964				0.149837	0.022325	14.8995
S13	13	094/1	21	40.1	78.6778	-7.9483	-170				1.48872	0.0772533	5.18924							1.94782	0.134067	6.88295				0.160777	0.0224854	13.9855
S13	13	094/1	22	29.8	78.6778	-7.9483	-170				1.31579	0.0711077	5.40419							3.08346	0.265521	8.61112				0.171571	0.0284604	16.5881
S13	13	094/1	23	19.6	78.6778	-7.9483	-170				1.64642	0.102125	6.20289							3.64441	0.280841	7.70607				0.200422	0.034308	17.1178
S13	13	094/1	24	10.1	78.6778	-7.9483	-170				1.68141	0.0833319	4.95606							5.02494	0.150673	2.9985				0.192874	0.00623512	3.23275
Ra data from PS100 (GN05), collected with in-situ pumps and processed as per GEOTRACES protocols (Cutter et al., 2017). Method of analysis following Rutgers van der Loeff et al. (2018); for more details see method section in the original manuscript.
Station	Latitude [degrees_north]	Longitude [degrees_east]	Bot. Depth [m]	Depth [m]	226Ra [dpm/m3]	error 226Ra	228Ra [dpm/m3]	error 228Ra
15	79.0003	8.32433	791.4	10	94.1314	4.6948	17.1413	1.78933
15	79.0003	8.32433	791.4	50	121.183	3.98033	4.56653	0.502186
15	79.0003	8.32433	791.4	100	83.2612	7.56569	10.7736	1.65668
15	79.0003	8.32433	791.4	150	80.4606	7.2575	14.769	1.59426
15	79.0003	8.32433	791.4	200	113.543	10.3306	17.4322	2.37658
15	79.0003	8.32433	791.4	300	74.8807	2.43959	11.977	0.938448
15	79.0003	8.32433	791.4	500	96.079	9.19992	10.8233	1.25093
15	79.0003	8.32433	791.4	675	25.5903	2.30904	2.06781	0.30795
15	79.0003	8.32433	791.4	715	95.259	9.06348	1.93189	0.715851
15	79.0003	8.32433	791.4	745	83.8335	7.58832	3.20031	0.596106
28	78.9875	6.99333	1198.4	10	77.0267	2.83981	15.7883	0.914461
28	78.9875	6.99333	1198.4	50	90.363	6.80344	10.3383	1.71809
28	78.9875	6.99333	1198.4	150	88.0901	3.09699	12.9537	1.07326
28	78.9875	6.99333	1198.4	400	75.4984	6.8057	8.87609	1.05025
28	78.9875	6.99333	1198.4	700	73.1314	6.92406	4.21531	0.592703
28	78.9875	6.99333	1198.4	800	77.9777	7.00726	5.36415	0.665997
28	78.9875	6.99333	1198.4	1000	83.6595	7.94991	1.66934	0.364507
37	78.8352	3.50433	2300.3	10	82.3799	2.51719	17.8596	0.878144
37	78.8352	3.50433	2300.3	50	80.7853	2.67688	15.1068	1.04002
37	78.8352	3.50433	2300.3	150	86.0989	7.84586	9.86966	1.68616
37	78.8352	3.50433	2300.3	200	69.5717	6.29683	8.80435	1.22804
37	78.8352	3.50433	2300.3	400	80.3699	7.24903	8.51519	1.05826
37	78.8352	3.50433	2300.3	600	82.4104	2.67342	4.81138	0.444364
37	78.8352	3.50433	2300.3	800	78.3188	7.0319	4.02383	0.473998
37	78.8352	3.50433	2300.3	1500	91.0138	8.18398	1.06053	0.338715
37	78.8352	3.50433	2300.3	2000	94.7621	8.53374	2.25906	0.506171
37	78.8352	3.50433	2300.3	2240	100.925	9.07028	4.61255	0.704536
44	78.8297	1.08833	2474.4	10	76.6677	2.37818	12.7362	0.921323
44	78.8297	1.08833	2474.4	50	84.9675	3.97653	15.2435	1.56135
44	78.8297	1.08833	2474.4	150	86.1027	7.81021	11.3193	1.73852
44	78.8297	1.08833	2474.4	300	88.1354	7.95194	13.9738	1.59775
44	78.8297	1.08833	2474.4	400	78.1297	2.60346	6.27711	0.723379
44	78.8297	1.08833	2474.4	600	80.3446	7.23004	5.97074	0.752844
44	78.8297	1.08833	2474.4	1500	84.4993	7.61245	1.72754	0.440044
44	78.8297	1.08833	2474.4	2250	91.7317	8.2513	1.95998	0.424101
44	78.8297	1.08833	2474.4	2435	85.7867	7.69789	3.4314	0.468138
52	80.7302	0.0985	3189.2	10	69.8774	2.0633	17.9864	0.842093
52	80.7302	0.0985	3189.2	50	83.1515	7.89679	14.945	1.62849
52	80.7302	0.0985	3189.2	150	81.296	7.30986	11.4205	1.2011
52	80.7302	0.0985	3189.2	400	81.3884	2.81946	5.22912	0.438966
52	80.7302	0.0985	3189.2	800	79.1546	7.11302	4.89024	0.598311
52	80.7302	0.0985	3189.2	1500	84.2715	7.56241	2.20818	0.350086
52	80.7302	0.0985	3189.2	2000	77.5827	6.96838	1.53149	0.344157
52	80.7302	0.0985	3189.2	2500	88.0999	7.91133	3.27824	0.445724
52	80.7302	0.0985	3189.2	3100	127.374	11.4599	4.12165	0.780239
52	80.7302	0.0985	3189.2	3135	86.982	7.81136	4.07795	0.52114
54	80.3768	-1.51133	4082.2	10	84.095	2.6232	56.9261	2.55308
55	80.3698	-2.84733	3397.9	10	81.8178	3.45769	52.0573	2.10168
56	80.3698	-4	2561.7	10	80.1703	2.37728	61.3317	2.37223
58	80.274	-4.98817	1487.4	10	84.5681	3.5986	53.8799	2.30715
60	80.2467	-6.01683	370.2	10	80.9164	2.55136	57.1994	2.48323
73	80.1	-8.5	282	10	84.4501	2.52481	60.7359	2.38604
74	80.1	-8.5	282	25	96.6831	9.19092	55.5494	5.32652
74	80.1	-8.5	282	50	80.1347	3.60018	32.2538	1.51005
74	80.1	-8.5	282	75	88.1002	7.94995	35.8851	3.52269
74	80.1	-8.5	282	85	86.7198	8.37306	20.9076	2.68167
74	80.1	-8.5	282	120	76.344	6.90167	18.3	2.01227
74	80.1	-8.5	282	150	87.0204	8.07583	20.973	2.3087
74	80.1	-8.5	282	180	79.6367	7.1572	16.4063	1.60954
74	80.1	-8.5	282	230	82.6398	7.43168	8.93483	0.978235
74	80.1	-8.5	282	247	86.3322	7.76497	11.0366	1.17285
74	80.1	-8.5	282	257	77.6191	6.98573	10.402	1.16002
75	80.2502	-9.01617	302.6	10	89.3041	2.93529	61.2068	2.98013
76	80.3408	-10.0062	324.6	10	85.3069	2.57098	51.7552	2.08419
78	80.4307	-12.0048	268.8	10	79.003	2.53537	49.0967	2.36332
79	80.4488	-12.8358	279.5	10	89.5692	3.03402	44.4831	2.80401
80	80.5997	-13.602	135.2	10	83.3761	3.16896	59.8229	3.56886
82	80.4478	-13.1895	290.9	10	90.4626	3.13918	47.7139	3.01511
90	78.8305	-12.0008	200.6	10	86.8875	3.18311	47.8661	2.98145
94	78.678	-7.94267	172.1	10	85.378	7.88901	60.805	6.44318
96	78.7645	-5.98517	324.6	10	77.7771	7.11457	40.1294	4.28809
99	78.8333	-3.75	1413	10	70.8993	6.49948	22.2189	2.76071
101	78.6998	-3.6385	2042	10	64.7577	5.86145	15.5586	1.72566
101	78.6998	-3.6385	2042	75	82.3944	7.40469	15.1456	1.53035
101	78.6998	-3.6385	2042	150	82.9455	7.46379	13.8872	1.44882
101	78.6998	-3.6385	2042	400	78.3092	2.87582	4.21518	0.459451
101	78.6998	-3.6385	2042	800	76.8846	6.89861	5.01704	0.55544
101	78.6998	-3.6385	2042	1000	78.5734	7.08746	6.31608	0.940516
101	78.6998	-3.6385	2042	1500	78.7157	7.07239	3.33573	0.484844
101	78.6998	-3.6385	2042	1750	85.2039	7.64898	2.15438	0.360268
101	78.6998	-3.6385	2042	2050	71.5523	6.42964	1.69373	0.324075
101	78.6998	-3.6385	2042	2100	97.4889	8.74982	2.48183	0.443154
101	78.6998	-3.6385	2042	2135	82.4687	7.41632	3.29938	0.508915
103	78.796	-2.49867	2606	10	64.6555	5.80484	11.5898	1.13173
120	76.3023	-6.31183	2337	10	76.7108	7.09217	16.6553	2.67914
135	76.8015	-8.61467	350.9	10	72.3698	2.47367	41.0169	2.51631
143	77.0882	-10.2367	458.2	10	69.6748	2.08299	43.1134	1.72226
165	77.8648	-14.7683	451	10	85.0663	3.41591	49.6873	3.80997
165	77.8648	-14.7683	451	20	85.719	7.77146	43.4044	4.37391
165	77.8648	-14.7683	451	30	59.1301	5.33203	21.5892	2.11984
165	77.8648	-14.7683	451	50	77.1628	2.38534	17.0765	0.789032
165	77.8648	-14.7683	451	75	74.0089	6.66922	16.4415	1.72387
165	77.8648	-14.7683	451	150	79.2141	7.13212	12.6093	1.36842
165	77.8648	-14.7683	451	200	74.6578	6.7078	13.1156	1.32091
165	77.8648	-14.7683	451	300	75.7466	6.80172	16.0584	1.55946
165	77.8648	-14.7683	451	350	71.2611	2.37914	16.6966	0.8416
165	77.8648	-14.7683	451	400	72.8384	6.5502	18.7617	1.85305
165	77.8648	-14.7683	451	449	72.2034	6.48739	20.4682	1.98067
179	78.18	-15.7267	360.8	10	44.0685	1.39779	23.6474	1.12115
189	79.1983	-17.0917	397	10	76.4157	2.3235	40.9903	1.85577
189	79.1967	-17.095	398.7	20	101.617	9.32459	53.0694	5.47017
189	79.1967	-17.095	398.7	30	78.4606	7.08152	35.6721	3.52139
189	79.1967	-17.095	398.7	50	90.6117	2.84872	43.9936	1.83511
189	79.1967	-17.095	398.7	75	82.6675	7.43127	37.0554	3.53005
189	79.1967	-17.095	398.7	150	74.9643	6.73505	17.6222	1.71728
189	79.1967	-17.095	398.7	200	79.5881	7.27617	19.8678	2.18861
189	79.1967	-17.095	398.7	250	82.2759	7.43274	19.5696	1.92962
189	79.1967	-17.095	398.7	300	88.9983	8.00202	16.9818	1.71269
189	79.1967	-17.095	398.7	325	81.2188	2.78842	13.7807	0.873758
189	79.1967	-17.095	398.7	350	68.3605	2.18319	12.7854	0.607827
189	79.1967	-17.095	398.7	370	56.1326	5.04576	10.2482	1.04737
241	79.5683	-19.5167	468.9	10	98.4508	9.00451	66.3782	6.85058
241	79.5683	-19.515	470.3	10	108.557	4.29312	81.4359	4.47368
241	79.5683	-19.515	470.3	25	94.967	8.56476	49.304	4.78591
241	79.5683	-19.515	470.3	50	86.5703	2.68169	42.5894	1.95343
241	79.5683	-19.515	470.3	125	110.573	9.93482	47.6609	4.501
241	79.5683	-19.515	470.3	150	80.9767	7.27496	23.0556	2.20872
241	79.5683	-19.515	470.3	225	90.9556	8.29489	22.1126	2.84524
241	79.5683	-19.515	470.3	250	81.6534	7.3527	19.2013	1.98298
241	79.5683	-19.515	470.3	300	75.6115	6.7853	18.7412	1.77464
241	79.5683	-19.515	470.3	350	86.4155	3.56043	18.4072	1.96776
241	79.5683	-19.515	470.3	400	73.6784	6.66965	15.9308	1.85834
241	79.5683	-19.515	470.3	425	74.3371	6.7113	15.7371	1.75603
241	79.5683	-19.515	470.3	445	81.3344	7.31117	18.2642	1.81187
262	79.6383	-16.64	246.9	10	25.9004	0.86071	14.2599	0.813502
274	80.1483	-17.3817	180.6	10	58.3816	5.3018	40.7806	4.04268
274	80.1483	-17.3817	180.6	10	55.9555	1.85171	39.0858	2.02169
280	79.58	-4.785	1320	10	40.3097	1.25211	29.8831	1.32275
285	78.7317	-4.93167	894.4	10	70.1305	2.26549	53.9513	2.53938
285	78.7317	-4.93167	894.4	50	78.1331	2.41587	26.7555	1.2809
285	78.7317	-4.93167	894.4	75	74.8786	2.51094	19.3848	1.19882
285	78.7317	-4.93167	894.4	150	76.9721	2.43481	12.6853	0.565593
285	78.7317	-4.93167	894.4	300	78.1656	2.55135	4.56877	0.448564
285	78.7317	-4.93167	894.4	400	79.4207	7.5306	1.81258	0.376201
285	78.7317	-4.93167	894.4	500	82.214	4.60536	3.11627	0.59519
285	78.7317	-4.93167	894.4	600	60.5152	5.72411	1.30536	0.322609
285	78.7317	-4.93167	894.4	800	78.0561	7.02378	2.65615	0.452306
285	78.7317	-4.93167	894.4	840	76.5596	6.88272	4.14749	0.558043
288	78.7317	-4.93167	894.4	10	44.7844	1.40572	23.0891	1.1187
